# Supplementary material for: Effect of One Step Solid State Reaction Route on the Semiconductor Behavior of the Spinel (NI, Co, and Mn)O4 to Be Used as Temperature Sensor
Source: Sensors (Basel). 2023 Jun 6;23(12):5380. doi: 10.3390/s23125380 (PMC10301229; doi:10.3390/s23125380)
Supplement: Supplementary file 1 [file sensors-23-05380-s001.zip]

Archive with 1 entries (1 files):
- sensors-2426668-supplementary.pdf
